# Supplementary material for: Melioidosis Knowledge Awareness in Three Distinct Groups in the Tropical Northern Territory of Australia
Source: Trop Med Infect Dis. 2024 Mar 28;9(4):71. doi: 10.3390/tropicalmed9040071 (PMC11054246; doi:10.3390/tropicalmed9040071)
Supplement: Supplementary file 1 [file tropicalmed-09-00071-s001.zip]

Archive with 1 entries (1 files):
- tropicalmed-2926626-supplementary.pdf
